# Supplementary material for: Data on true tRNA diversity among uncultured and bacterial strains
Source: Data Brief. 2016 Apr 26;7:1538–40. doi: 10.1016/j.dib.2016.04.049 (PMC4865659; doi:10.1016/j.dib.2016.04.049)
Supplement: Supplementary file 4 — Supplementary material [file mmc4.zip]

Archive with 2 entries (2 files):
- coi_tRNA DIB BNR.pdf
- coi_tRNA DIB CNK.pdf
